# Supplementary material for: Farmers’ Perceptions of the Agricultural, Economic, and Health Impacts of Fire Ants in the Brazilian Atlantic Forest
Source: Insects. 2026 Jul 4;17(7):698. doi: 10.3390/insects17070698 (PMC13411350; doi:10.3390/insects17070698)
Supplement: Supplementary file 1 [file insects-17-00698-s001.zip]

Archive with 4 entries (4 files):
- Supplementary Material S1.png
- Supplementary material S2-final.pdf
- Supplementary Material S3 pt1.pdf
- Supplementary Material S3 pt2.pdf
